# Supplementary material for: Assessment of Digital Pathology Imaging Biomarkers Associated with Breast Cancer Histologic Grade
Source: Curr Oncol. 2021 Oct 27;28(6):4298–316. doi: 10.3390/curroncol28060366 (PMC8628688; doi:10.3390/curroncol28060366)
Supplement: Supplementary file 1 [file curroncol-28-00366-s001.zip]

Archive with 1 entries (1 files):
- curroncol-1404716-supplementary.pdf
